# Supplementary material for: Paleomass for R—bracketing body volume of marine vertebrates with 3D models
Source: PeerJ. 2023 Aug 24;11:e15957. doi: 10.7717/peerj.15957 (PMC10460563; doi:10.7717/peerj.15957)
Supplement: Supplemental Information 1 [file peerj-11-15957-s001.xlsx]

## Sheet: Sheet1
Class	Order/Infraorder	Family	Species	ID	Database URL	3D Model
Chondrichthyes	Carcharhiniformes	Sphyrnidae	Sphyrna lewini	QUYK-12071 (@ffish.asia)	https://ffish.asia/?page=specimen&pid=56570	https://sketchfab.com/3d-models/scalloped-hammerhead-shark-s-lewini-5de0eec2e8e0462f9a856124761e0ed8
Chondrichthyes	Carcharhiniformes	Triakidae	Mustelus manazo	QUYK-11773 (@ffish.asia)	https://ffish.asia/?page=specimen&pid=55517	https://sketchfab.com/3d-models/starspotted-smooth-hound-mustelus-manazo-3bd6891c0d764f40ac5f49a9dad25f27
Chondrichthyes	Squaliformes	Squalidae	Squalus mitsukurii	QUYK-11772 (@ffish.asia	https://ffish.asia/?page=specimen&pid=55533	https://sketchfab.com/3d-models/shortspine-spurdog-squalus-mitsukurii-f33ff2ed27284322a9c456074745f6d0
Mammalia	Cetacea	Delphinidae	Tursiops truncatus	Model 61	https://digitallife3d.org/	https://sketchfab.com/3d-models/model-61a-bottlenose-dolphin-2ec20f15b08c4c2fb16e4df5d837b893
Mammalia	Cetacea	Phocoenidae	Phocoena phocoena	Model 75	https://digitallife3d.org/	https://sketchfab.com/3d-models/model-75b-harbor-porpoise-mesh-afca5402440d437d9db32dd003c1aaef
Osteichthyes	Anguillifomes	Anguillidae	Anguilla marmorata	QUYK-11837 (@ffish.asia)	https://ffish.asia/?page=specimen&pid=55728	https://sketchfab.com/3d-models/giant-mottled-eel-anguilla-marmorata-13fbb800af904775929190b4ab92c34d
Osteichthyes	Beloniformes	Scomberesocidae	Cololabis saira	QUYK-11502 (@ffish.asia)	https://ffish.asia/?page=specimen&pid=54787	https://sketchfab.com/3d-models/pacific-saury-cololabis-saira-0e22cf2a4a34457cbd3d37c4f68a5f6d
Osteichthyes	Clupeiformes	Alosidae	Sardinops melanostictus	QUYK-11693 (@ffish.asia	https://ffish.asia/?page=specimen&pid=55433	https://sketchfab.com/3d-models/spotline-sardine-sardinops-melanostictus-c62e1491ce5144358bacb09b9b539177
Osteichthyes	Clupeiformes	Clupeidae	Clupea pallasii	QUYK-11706 (@ffish.asia)	https://ffish.asia/?page=specimen&pid=55446	https://sketchfab.com/3d-models/pacific-herring-clupea-pallasii-e36819a39e5841f5971a01e1af6bf399
Osteichthyes	Perciformes	Carangidae	Caranx sexfasciatus	QUYK-11581 (@ffish.asia)	https://ffish.asia/?page=specimen&pid=55370	https://sketchfab.com/3d-models/bigeye-trevally-caranx-sexfasciatus-e2f17dae7d524e05be9d82bd877bfced
Osteichthyes	Perciformes	Carangidae	Seriola quinqueradiata	QUYK-11658 (@ffish.asia)	https://ffish.asia/?page=specimen&pid=55313	https://sketchfab.com/3d-models/five-ray-yellowtail-seriola-quinqueradiata-e27d30bd4d7347238e428a8e36d9fde4
Osteichthyes	Perciformes	Haemulidae	Parapristipoma trilineatum	QUYK-11457 (@ffish.asia	https://ffish.asia/?page=specimen&pid=54704	https://sketchfab.com/3d-models/chicken-grunt-parapristipoma-trilineatum-44d03360bd5d4a9ab543c75cf3ca88d5
Osteichthyes	Perciformes	Kyphosidae	Girella punctata	QUYK-11667 (@ffish.asia)	https://ffish.asia/?page=specimen&pid=55361	https://sketchfab.com/3d-models/largescale-blackfish-girella-punctata-b91832f1336d4ad380946d50f9537735
Osteichthyes	Perciformes	Lateolabracidae	Lateolabrax japonicus	QUYK-11681 (@ffish.asia	https://ffish.asia/?page=specimen&pid=55388	https://sketchfab.com/3d-models/japanese-seabass-lateolabrax-japonicus-158f9d97574a4de8a9a1575a562d750d
Osteichthyes	Perciformes	Sparidae	Acanthopagrus schlegelii	QUYK-11406 (@ffish.asia)	https://ffish.asia/?page=specimen&pid=55018	https://sketchfab.com/3d-models/blackhead-seabream-a-schlegelii-f42e15dc45774010929340012032684b
Osteichthyes	Pleuronectiformes	Pleuronectidae	Eopsetta grigorjewi	QUYK-11456 (@ffish.asia)	https://ffish.asia/?page=specimen&pid=54715	https://sketchfab.com/3d-models/round-nose-flounder-eopsetta-grigorjewi-b968c2e9bc444d1bb73d732107a385bd
Osteichthyes	Salmonifomes	Congridae	Conger myriaster	QUYK-11688 (@ffish.asia)	https://ffish.asia/?page=specimen&pid=55427	https://sketchfab.com/3d-models/whitespotted-conger-conger-myriaster-1a8ac49d6f9a4e93a486ccfb20c1bcd7
Osteichthyes	Salmonifomes	Salmonidae	Oncorhynchus masou	QUYK-11710 (@ffish.asia)	https://ffish.asia/?page=specimen&pid=55442	https://sketchfab.com/3d-models/biwa-masu-salmon-oncorhynchus-masou-ssp-126ba459d6dd4d2db660882a3c68a17b
Osteichthyes	Salmonifomes	Salmonidae	Salvelinus leucomaenis	QUYK-12181 (@ffish.asia)	https://ffish.asia/?page=specimen&pid=56927	https://sketchfab.com/3d-models/white-spotted-charr-s-leucomaenis-7e2b5492d8c64547aaa5d58ebeb38bd6
Osteichthyes	Scombriformes	Scombridae	Auxis thazard	QUYK-11785 (@ffish.asia)	https://ffish.asia/?page=specimen&pid=55522	https://sketchfab.com/3d-models/eastern-little-tuna-euthynnus-affinis-bfc6e5f643054a869c98f48220193e35
Osteichthyes	Scombriformes	Scombridae	Euthynnus affinis	QUYK-11502 (@ffish.asia)	https://ffish.asia/?page=specimen&pid=54767	https://sketchfab.com/3d-models/eastern-little-tuna-euthynnus-affinis-8aea25b041e0462f85da35f19f95aa4f
Osteichthyes	Scombriformes	Scombridae	Katsuwonus pelamis	QUYK-11870 (@ffish.asia	https://ffish.asia/?page=specimen&pid=55688	https://sketchfab.com/3d-models/skipjack-tuna-katsuwonus-pelamis-9431157b2fce4ea9a72d9cfe3ce37a6d
Osteichthyes	Scombriformes	Scombridae	Scomber japonicus	QUYK-11701 (@ffish.asia)	https://ffish.asia/?page=specimen&pid=55441	https://sketchfab.com/3d-models/chub-mackerel-scomber-japonicus-6f0c50234b13476aadadffb7a54ce9cf
Osteichthyes	Scombriformes	Scombridae	Thunnus albacares	QUYK-11771 (@ffish.asia	https://ffish.asia/?page=specimen&pid=55507	https://sketchfab.com/3d-models/yellowfin-tuna-thunnus-albacares-d4eeea976932414d91fc786ce6cec547
Osteichthyes	Tetradontiformes	Tetraodontidae	Takifugu snyderi	QUYK-11636 (@ffish.asia)	https://ffish.asia/?page=specimen&pid=55420	https://sketchfab.com/3d-models/yellow-fin-puffer-takifugu-snyderi-7fc70083939c4842a9ab46f8cfc95d22
